# Supplementary material for: A smartphone microscopic method for simultaneous detection of (oo)cysts of Cryptosporidium and Giardia
Source: PLoS Negl Trop Dis. 2020 Sep 8;14(9):e0008560. doi: 10.1371/journal.pntd.0008560 (PMC7500626; doi:10.1371/journal.pntd.0008560)
Supplement: S1 Data — (XLSX) [file pntd.0008560.s001.xlsx]

## Sheet: contrast_versus_lightsource
cell phone				white LED
Reading	Maximum intensity	Minimum intensity	contrast	Reading	Maximum	Minimum	contrast
1	221	68	52.9412	1	192	64	50
2	172	69	42.7386	2	165	74	38.0753
3	141	48	49.2063	3	165	64	44.1048
4	195	67	48.855	4	221	90	42.1222
5	165	84	32.5301	5	197	73	45.9259
6	221	83	45.3947	6	191	73	44.697
7	166	74	38.3333	7	175	78	38.3399
8	189	71	45.3846	8	180	71	43.4263
9	180	76	40.625	9	185	78	40.6844

## Sheet: Intensity_verus_incubation_time
Lugol's Iodoine data	reading-1	reading-2	reading-3	reading-4
2 min	43	71	66	90
4 min	44	75	76	105
6 min	46	77	76	128
8 min	47	78	80	118
10 min	49	70	72	126
12 min	42	70	87	119
14 min	42	67	85	102
methylene blue	reading-1	reading-2	reading-3	reading-4
2 min	82	74	74	68
4 min	67	69	50	56
6 min	54	68	64	52
8 min	50	63	54	60
10 min	50	65	51	51
12 min	49	64	51	49
14 min	48	-	38	39

## Sheet: contrast_verus_incubation_time
Methylene Blue
Reading 1					Reading 2					Reading 3
	Maximum intensity	Minimum intensity	Contrast			Maximum intensity	Minimum intensity	Contrast			Maximum intensity	Minimum intensity	Contrast
2 mins	182	88	34.8148		2 mins	187	104	28.5223		2 mins	165	109	20.438
4mins	170	81	35.4582		4mins	167	103	23.7037		4mins	172	110	21.9858
6 mins	180	107	25.4355		6 mins	165	104	22.6766		6 mins	149	100	19.6787
8mins	178	100	28.0576		8mins	162	102	22.7273		8mins	177	113	22.069
10 mins	172	95	28.839		10 mins	166	90	29.6875		10 mins	166	90	29.6875
12 mins	172	100	26.4706		12 mins	159	100	22.7799		12 mins	159	100	22.7799
14mins	177	103	26.4286		14mins	177	103	26.4286		14mins	177	103	26.4286
Lugol's iodine
Reading 1					Reading 2					Reading 3
	Maximum intensity	Minimum intensity	Contrast			Maximum intensity	Minimum intensity	Contrast			Maximum intensity	Minimum intensity	Contrast
2 mins	232	47	66.3082		2 mins	226	89	43.4921		2 mins	203	99	34.4371
4mins	213	130	24.1983		4mins	232	83	47.3016		4mins	205	98	35.3135
6 mins	195	128	20.743		6 mins	213	90	40.5941		6 mins	237	95	42.7711
8mins	196	108	28.9474		8mins	230	91	43.3022		8mins	206	130	22.619
10 mins	208	111	30.4075		10 mins	223	99	38.5093		10 mins	230	101	38.9728
12 mins	216	108	33.3333		12 mins	228	103	37.7644		12 mins	248	118	35.5191
14mins	207	94	37.5415		14mins	207	98	35.7377		14mins	203	113	28.481
