# Supplementary material for: A smartphone microscopic method for simultaneous detection of (oo)cysts of Cryptosporidium and Giardia
Source: PLoS Negl Trop Dis. 2020 Sep 8;14(9):e0008560. doi: 10.1371/journal.pntd.0008560 (PMC7500626; doi:10.1371/journal.pntd.0008560)
Supplement: S2 Data — (XLSX) [file pntd.0008560.s002.xlsx]

## Sheet: Vegetable samples
Recovery efficiency (%)				M=measurement								Recovery efficiency (%)
Brightfield	giardia											brightfield	Crypto
	Sample 1			Sample 2			Sample 3						Sample 1			Sample 2			Sample 3
	M 1	M 2	M 3	M 1	M 2	M 3	M 1	M 2	M 3				M 1	M 2	M 3	M 1	M 2	M 3	M 1	M 2	M 3
radish	36.3636	18.1818	18.1818	18.1818	22.7273	22.7273	22.7273	54.5455	27.2727			radish	53.5714	60.7143	60.7143	35.7143	75	50	67.8571	71.4286	67.8571
tomato	31.8182	13.6364	27.2727	22.7273	13.6364	18.1818	36.3636	22.7273	9.09091			tomato	50	53.5714	53.5714	42.8571	57.1429	46.4286	89.2857	71.4286	60.7143
cucumber	13.6364	31.8182	22.7273	40.9091	36.3636	36.3636	18.1818	13.6364	18.1818			cucumber	35.7143	46.4286	42.8571	92.8571	67.8571	57.1429	39.2857	46.4286	39.2857
carrot	22.7273	13.6364	13.6364	22.7273	45.4545	27.2727	40.9091	18.1818	18.1818			carrot	71.4286	82.1429	85.7143	71.4286	50	53.5714	39.2857	60.7143	50
cabbage	18.1818	27.2727	31.8182	9.09091	22.7273	18.1818	22.7273	22.7273				cabbage	39.2857	39.2857	50	28.5714	46.4286	35.7143	46.4286	35.7143
Recovery efficiency (%)												Recovery efficiency (%)
Samrtphone	giardia											Smartphone	Crypto
	Sample 1			Sample 2			Sample 3						Sample 1			Sample 2			Sample 3
	M 1	M 2	M 3	M 1	M 2	M 3	M 1	M 2	M 3				M 1	M 2	M 3	M 1	M 2	M 3	M 1	M 2	M 3
radish	27.2727	9.09091	18.1818	9.09091	27.2727	18.1818	27.2727	54.5455	18.1818			radish	57.1429	50	50	28.5714	64.2857	35.7143	42.8571	57.1429	42.8571
tomato	18.1818	9.09091	27.2727	27.2727	9.09091	9.09091	45.4545	9.09091	0			tomato	50	57.1429	64.2857	50	42.8571	35.7143	42.8571	64.2857	35.7143
cucumber	24.2424	36.3636	12.1212									cucumber	38.0952	42.8571	52.381
carrot	13.6364	9.09091	9.09091	9.09091	18.1818	22.7273	13.6364	27.2727	4.54545			carrot	42.8571	50	53.5714	42.8571	32.1429	35.7143	28.5714	42.8571	32.1429
cabbage	9.09091	13.6364	18.1818	4.54545	9.09091	9.09091	9.09091	9.09091				cabbage	32.1429	17.8571	46.4286	21.4286	32.1429	14.2857	28.5714	21.4286
Recovery efficiency (%)												Recovery efficiency (%)
Fluorescence	giardia											Fluorecence	Crypto
	Sample 1			Sample 2			Sample 3						Sample 1			Sample 2			Sample 3
	M 1	M 2	M 3	M 1	M 2	M 3	M 1	M 2	M 3				M 1	M 2	M 3	M 1	M 2	M 3	M 1	M 2	M 3
radish	20.8333	20.8333	16.6667	18.1818	20.4545	15.9091	22.7273	25	22.7273			radish	20.8333	18.75	18.75	25	31.8182	31.8182	25	20.4545	22.7273
tomato	29.1667	29.1667	22.9167	29.5455	31.8182	31.8182	31.8182	29.5455	27.2727			tomato	25	25	22.9167	31.8182	36.3636	36.3636	40.9091	34.0909	38.6364
cucumber	18.75	14.5833	12.5	22.7273	22.7273	20.4545	25	22.7273	20.4545			cucumber	22.9167	22.9167	20.8333	20.4545	29.5455	27.2727	20.4545	18.1818	22.7273
carrot	29.1667	27.0833	25	15.9091	11.3636	13.6364	15.9091	20.4545	22.7273			carrot	20.8333	20.8333	22.9167	18.1818	18.1818	15.9091	29.5455	27.2727	31.8182
cabbage	17.8571	15.9091	22.7273	20.4545	20.4545	18.1818	18.1818	13.6364	18.1818			cabbage	17.8571	18.1818	15.9091	25	22.7273	25	22.7273	22.7273	20.4545

## Sheet: Water samples
		Giardia				Crypto
		SM	BF	FL		SM	BF	FL		M= measurement
Sample 1	M 1	38.8889	46.4286	60.6061		22.2222	39.2857	33.3333		SM= Smartphone % reovery
	M2	38.8889	53.5714	60.6061		33.3333	32.1429	60		BF=Bright field % recovery
	M3	38.8889	35.7143	60.6061		22.2222	28.5714	33.3333		FL= Fluorescence % recovery
Sample 2	M1	33.3333	39.2857	60.6061		27.7778	25	46.6667
	M2	38.8889	39.2857	54.5455		33.3333	39.2857	40
	M3	38.8889	42.8571	66.6667		44.4444	28.5714	46.6667
Sample 3	M1	38.8889	50	42.4242		38.8889	39.2857	53.3333
	M2	33.3333	50	48.4848		22.2222	46.4286	40
	M3	38.8889	53.5714	48.4848		27.7778	39.2857	46.6667
